# Supplementary material for: A New Route to Tune the Electrical Properties of Graphene Oxide: A Simultaneous, One-Step N-Doping and Reduction as a Tool for Its Structural Transformation
Source: Molecules. 2025 Sep 1;30(17):3579. doi: 10.3390/molecules30173579 (PMC12429991; doi:10.3390/molecules30173579)
Supplement: Supplementary file 1 [file molecules-30-03579-s001.zip]

Archive with 1 entries (1 files):
- molecules-3840233-supplementary.pdf
